# Supplementary material for: Exploring the Antimicrobial and Antitumoral Activities of Naphthoquinone-Grafted Chitosans
Source: Polymers (Basel). 2023 Mar 14;15(6):1430. doi: 10.3390/polym15061430 (PMC10053705; doi:10.3390/polym15061430)
Supplement: Supplementary file 1 [file polymers-15-01430-s001.zip]

Archive with 1 entries (1 files):
- polymers-2180084-supplementary.pdf
